# Supplementary material for: A determining factor for insect feeding preference in the silkworm, Bombyx mori
Source: PLoS Biol. 2019 Feb 27;17(2):e3000162. doi: 10.1371/journal.pbio.3000162 (PMC6411195; doi:10.1371/journal.pbio.3000162)
Supplement: S1 Data — (XLSX) [file pbio.3000162.s008.xlsx]

## Sheet: Fig 1
	Fig 1B
	Relative expression of GR66
		Exp 1.	Exp 2.	Exp 3.
	Antennae	6.2e-05	8.34074e-05	6.6e-05
	Labrum	0.00036495	0.000231178	0.000355281
	Mandible	5e-06	2.10899e-05	3.66523e-06
	Maxilla	0.00207484	0.00258162	0.00242404
	Labium	0.000125145	6.96801e-05	0.00018786
	Thoracic leg	3.78762e-05	2.91613e-06	4.01388e-05
	Gut	6e-06	6.9294e-06	5e-06

## Sheet: Fig 3
	Fig 3G	increase weight of WT (mg )
		silkworm#1	silkworm#2	silkworm#3	silkworm#4	silkworm#5	silkworm#6	silkworm#7	silkworm#8	silkworm#9	silkworm#10	silkworm#11	silkworm#12	silkworm#13	silkworm#14	silkworm#15	silkworm#16	silkworm#17	silkworm#18
	Mulberry	261.4	194.2	173	208	233.5	226.3	186.5	212.5	200	189.5	208.5	208	192.4	185.6	210.8	224.5	206.7	210.5
	Mongolian oak	-4	-22.9	-5.4	-11.2	-3.4	-4.1	-6.6	-2.7	-5	-1.9	-10.6	-2.9	-8	-5.4	-5.2	-7.6	-12.1	-3.2
	Apple	-1.4	-1.2	-1.8	-2.5	-1.8	-1.4	-4.5	-2.4	-4	-3.6	-2.5	-4.8	-1.8	-6.7	-3.6	-2.8	-4.3	-1.2
	Pear	-4.6	-5	-4.5	-2.6	-3.8	-3.1	-4.5	-2.6	-3.8	-3.1	-4.2	-3.9	-2.5	-4.5	-5.9	-2.7	-2.9	-4.1
	Soyvean	-1.5	8.5	-2.9	1.4	4.1	-2.3	9.6	1.1	4.6	6.3	3.4	-1.2	5.2	14.1	-1.9	2.3	3.4	3.9
	Corn	-3.7	-5.3	-2.1	-7.6	-12.1	-7.6	-10.8	-10.6	-7.8	-1.4	-5.3	-9.4	-5.3	-9.4	-5.6	-4.8	-2.5	-9.3
		increase weight of ΔGR66-2 (mg)
		silkworm#1	silkworm#2	silkworm#3	silkworm#4	silkworm#5	silkworm#6	silkworm#7	silkworm#8	silkworm#9	silkworm#10	silkworm#11	silkworm#12	silkworm#13	silkworm#14	silkworm#15	silkworm#16	silkworm#17	silkworm#18
	Mulberry	200.9	178.8	275.7	283	184.1	267.5	219.2	180.9	190.6	184.4	200.8	230.9	203.8	196.5	180.6	243.8	218.5	239.5
	Mongolian oak	-1.4	-3.1	-1	-3.8	-1.4	-2.8	-3.2	-2.6	-2.9	-3.9	-4.6	-3.9	-1.9	-2.7	-2.5	-1.2	-4.5	-2.7
	Apple	88.6	79	105.6	90.4	73.8	65.5	95	70.6	95.9	101.2	88.4	91.5	70.9	83.9	85.9	82	90.8	104.5
	Pear	130	120.2	100.5	114.8	99.2	120.8	125.5	112.8	117.7	88.6	102.6	118.2	106.3	108.9	127.8	132.8	109.5	98.4
	Soyvean	15.4	64.3	22.1	27.2	34.9	16.1	34.7	43.5	56.8	39.7	45.6	24.9	45.8	29.8	34.1	31.4	22.6	41.7
	Corn	29.3	68	36	42	33	35	29	51	42	39	49.8	34.9	48.4	42.5	36.8	37.8	31.4	50.8
	Fig 3H	number of droppings of WT
		silkworm#1	silkworm#2	silkworm#3	silkworm#4	silkworm#5	silkworm#6	silkworm#7	silkworm#8	silkworm#9	silkworm#10	silkworm#11	silkworm#12	silkworm#13	silkworm#14	silkworm#15	silkworm#16	silkworm#17	silkworm#18
	Mulberry	35	33	33	35	21	29	32	27	33	35	29	34	25	31	34	32	29	33
	Mongolian oak	0	0	0	0	0	0	0	0	0	0	0	0	0	0	0	0	0	0
	Apple	0	0	0	0	0	0	0	0	0	0	0	0	0	0	0	0	0	0
	Pear	0	0	0	0	0	0	0	0	0	0	0	0	0	0	0	0	0	0
	Soyvean	0	0	0	0	0	0	0	0	0	0	0	0	0	0	0	0	0	0
	Corn	0	0	0	0	0	0	0	0	0	0	0	0	0	0	0	0	0	0
		number of droppings of ΔGR66-2
		silkworm#1	silkworm#2	silkworm#3	silkworm#4	silkworm#5	silkworm#6	silkworm#7	silkworm#8	silkworm#9	silkworm#10	silkworm#11	silkworm#12	silkworm#13	silkworm#14	silkworm#15	silkworm#16	silkworm#17	silkworm#18
	Mulberry	35	27	32	26	35	29	35	37	34	32	28	34	32	29	35	33	36	29
	Mongolian oak	6	1	6	1	1	3	1	2	3	8	1	5	6	1	7	3	1	2
	Apple	6	6	5	6	7	8	8	5	8	10	7	8	7	6	8	9	5	6
	Pear	2	4	2	2	4	4	4	5	4	3	5	3	4	3	5	2	3	2
	Soyvean	2	7	7	5	7	3	7	8	11	5	8	6	9	7	5	6	4	3
	Corn	2	2	2	3	5	4	3	1	2	2	3	4	2	1	3	2	4	2

## Sheet: S3 Fig
	S3 Fig G	increase weight of ΔGR66-1 (mg)
		silkworm#1	silkworm#2	silkworm#3	silkworm#4	silkworm#5	silkworm#6	silkworm#7	silkworm#8	silkworm#9	silkworm#10	silkworm#11	silkworm#12	silkworm#13	silkworm#14	silkworm#15	silkworm#16	silkworm#17	silkworm#18
	Mulberry	232.2	193.4	263.7	196.7	267.8	183.4	227.6	193.4	201.8	178.9	217.9	243.9	198.7	237.5	255.7	186.9	231.5	192.7
	Mongolian oak	-2	-6.7	-3	-1	-3	-2.8	-4	-3	-5	-3	-3.6	-6.7	-2.7	-1.9	-3.7	-2.7	-3.5	-1.7
	Apple	70	80	91	78	69	70	100	65	85	100	93.2	77.9	81.6	67.9	99.4	68.9	96.4	109.7
	Pear	130	125	111	98	102	112	121	100	90	100.9	78.9	123.7	107.8	117.6	134.5	127.6	98.4	113.7
	Soyvean	60	50	18	23	36	18	38	40	45	49	44.2	39.4	28.9	35.6	19.6	36.7	42.8	33.8
	Corn	30	56	48	39	25	44	39.8	49.6	23.9	45.7	55.7	36.8	38.6	48.6	51.7	44.9	35.7	41.7
	S3 Fig H	number of droppings of ΔGR66-1
		silkworm#1	silkworm#2	silkworm#3	silkworm#4	silkworm#5	silkworm#6	silkworm#7	silkworm#8	silkworm#9	silkworm#10	silkworm#11	silkworm#12	silkworm#13	silkworm#14	silkworm#15	silkworm#16	silkworm#17	silkworm#18
	Mulberry	32	29	33	30	37	28	32	33	30	31	31	30	31	31	33	31	32	35
	Mongolian oak	3	2	5	1	3	6	1	2	4	8	2	3	3	6	2	1	5	7
	Apple	6	9	6	5	6	8	7	8	5	10	6	5	6	8	5	7	9	5
	Pear	5	2	3	6	2	1	5	3	4	3	2	4	5	4	2	5	2	3
	Soyvean	8	9	7	6	7	6	5	8	6	5	6	10	6	11	7	5	5	8
	Corn	2	3	4	5	3	2	3	3	2	2	3	5	2	4	4	2	3	2

## Sheet: S4 Fig
	S4 Fig
		mortality of 30 ΔGR66-2 neonate larvae feed on different sources (Exp 1.)
		day 1	day 2	day 3	day 4	day 5	day 6	day 7	day 8
	Mulberry	0	0	0	0	0	0	0	0
	Mongolian oak	0	0	1	16	12	1	0	0
	Apple	0	0	1	5	6	7	7	4
	Pear	0	3	3	16	7	1	0	0
	Soybean	0	1	13	11	3	2	0	0
	Corn	0	4	3	6	5	6	3	3
		mortality of 30 ΔGR66-2 neonate larvae feed on different sources (Exp 2.)
		day 1	day 2	day 3	day 4	day 5	day 6	day 7	day 8
	Mulberry	0	0	0	0	0	0	0	0
	Mongolian oak	0	0	1	14	13	2	0	0
	Apple	0	0	2	6	5	8	6	3
	Pear	0	4	3	18	5	0	0	0
	Soybean	0	0	14	9	4	3	0	0
	Corn	0	4	4	9	6	4	3	0
		mortality of 30 ΔGR66-2 neonate larvae feed on different sources (Exp 3.)
		day 1	day 2	day 3	day 4	day 5	day 6	day 7	day 8
	Mulberry	0	0	0	0	0	0	0	0
	Mongolian oak	0	0	2	17	9	2	0	0
	Apple	0	0	0	4	8	9	6	3
	Pear	0	3	5	12	7	3	0	0
	Soybean	0	1	10	11	5	2	1	0
	Corn	0	4	5	6	7	4	2	2

## Sheet: S6 Fig
	S6 Fig B	number of spikes of wild type stimulated by different stimulus solution within 1 sec
		silkworm#1	silkworm#2	silkworm#3	silkworm#4	silkworm#5	silkworm#6	silkworm#7	silkworm#8	silkworm#9	silkworm#10	silkworm#11	silkworm#12	silkworm#13	silkworm#14	silkworm#15	silkworm#16	silkworm#17	silkworm#18	silkworm#19	silkworm#20
	KCl	6	5.25	2	5	2.5	14.5	11.75	3.25	5	10	6.8	2.9	7.3	1.8	5.6	7.9	2.4	8.9	2.3	9.6
	Sucrose	70	50.75	50.25	49	66.25	49.75	61.25	49.25	79.25	64.25	117.75	75.5	50.5	49.5	66	76	70.5	84	53.2	61.5
	Myo-inositol	79.25	65	55	52	64	57.5	71.5	64	85.5	57	75.5	61.75	64	4.5	48.5	48.5	65	109	66	68.5
		number of spikes of ΔGR66-2 stimulated by different stimulus solution within 1 sec
		silkworm#1	silkworm#2	silkworm#3	silkworm#4	silkworm#5	silkworm#6	silkworm#7	silkworm#8	silkworm#9	silkworm#10	silkworm#11	silkworm#12	silkworm#13	silkworm#14	silkworm#15	silkworm#16	silkworm#17	silkworm#18	silkworm#19	silkworm#20
	KCl	15.2	6.75	13.5	3.5	18.6	7.25	21.3	13.5	9	8.5	10	1.6	8	6	5.25	3	5.8	6.7	3.1	1.9
	Sucrose	77.25	61.5	50	74.5	43.5	48.5	57.75	49.75	53	59.6	68.1	43.9	56.8	71.6	43.2	55.8	64.9	71.2	67.3	75.9
	Myo-inositol	78.25	70.5	37	70.5	57.25	49.25	43.75	67.75	72.5	56.3	55.8	65.4	43.2	71.3	53.7	69.3	43.7	61.2	57.1	58.7
	S6 Fig D	number of spikes of wild type stimulated by different stimulus solution within 1 sec
		silkworm#1	silkworm#2	silkworm#3	silkworm#4	silkworm#5	silkworm#6	silkworm#7	silkworm#8	silkworm#9	silkworm#10	silkworm#11	silkworm#12	silkworm#13	silkworm#14	silkworm#15	silkworm#16	silkworm#17	silkworm#18	silkworm#19	silkworm#20
	KCl (2 mM)	10.25	3.66667	6.5	7	2	8.75	9.5	1.2	2.9	18.6	18.9	12.8	6.6	21	5.5	11.75	8.75	11.75	2.75	8
	Caffeine (10 mM)	26.75	27	34.5	41	62.25	21.25	62.7143	53.5714	50.8571	56.4	49.6	45.2857	65	49.8	36	47.5	22	26.5	59	63
	Salicin (10 mM)	36.1429	56	56.4286	59.1429	26.6667	30.6	51	70.5	31.75	17.25	40	32.75	47	32.6667	44.8333	26.7	35.6	51.4	42.9	45.9
		number of spikes of ΔGR66-2 stimulated by different stimulus solution within 1 sec
		silkworm#1	silkworm#2	silkworm#3	silkworm#4	silkworm#5	silkworm#6	silkworm#7	silkworm#8	silkworm#9	silkworm#10	silkworm#11	silkworm#12	silkworm#13	silkworm#14	silkworm#15	silkworm#16	silkworm#17	silkworm#18	silkworm#19	silkworm#20
	KCl (2 mM)	9.8	1.7	16.6	10	12.6	5.7	8.2	13.3333	19.8	15.6	1.4	9.5	19.6	6	13.25	19.75	17	2.4	25	28
	Caffeine (10 mM)	31.1429	42.5714	68	42	43	40.3333	45	52.75	42.75	44.8571	54	62.5	44.5	76	58.75	37	59.25	56	75.75	74.5
	Salicin (10 mM)	41	41	28.25	50.5	33.25	24.25	28.25	36.75	37.75	45.75	25.25	30.5	54	65	32.5	40.5	51.75	40	26.75	25.25
	S6 Fig E	number of spikes of wild type stimulated by different concentration of caffeine within 1 sec
		silkworm#1	silkworm#2	silkworm#3	silkworm#4	silkworm#5	silkworm#6	silkworm#7	silkworm#8	silkworm#9	silkworm#10	silkworm#11	silkworm#12	silkworm#13	silkworm#14	silkworm#15	silkworm#16	silkworm#17	silkworm#18	silkworm#19	silkworm#20
	KCl(2 mM)	10.25	3.66667	6.5	7	2	8.75	9.5	1.2	2.9	18.6	18.9	12.8	6.6	21	5.5	11.75	8.75	11.75	2.75	8
	Caffeine (0.001 mM )	29.8333	37.8333	3	17.75	11	32.5	6.2	15.5	30.75	20	37	49	9.7	18.2	6.9	18.7	21.8	28.7	18.7	35.8
	Caffeine (0.1 mM)	34.3333	35.1667	32	34.75	39	31.25	39	37.2	29.7	36.4	27.9	35.8	47.8	26.9	37.8	28.7	31.1	32.7	30.3	27.9
	Caffeine (10 mM)	26.75	27	34.5	41	62.25	21.25	62.7143	53.5714	50.8571	56.4	49.6	45.2857	65	49.8	36	47.5	22	26.5	59	63
		number of spikes of ΔGR66-2 stimulated by different stimulus solution within 1 sec
		silkworm#1	silkworm#2	silkworm#3	silkworm#4	silkworm#5	silkworm#6	silkworm#7	silkworm#8	silkworm#9	silkworm#10	silkworm#11	silkworm#12	silkworm#13	silkworm#14	silkworm#15	silkworm#16	silkworm#17	silkworm#18	silkworm#19	silkworm#20
	KCl(2 mM)	9.8	1.7	16.6	10	12.6	5.7	8.2	13.3333	19.8	15.6	1.4	9.5	19.6	6	13.25	19.75	17	2.4	25	28
	Caffeine (0.001 mM )	15.3333	16.3333	12.3333	4.5	25.6667	32.4	17.5	23.3333	44	53.6	49.7	36.7	37	9.9	25.9	22.7	27.9	18.7	17.4	19.8
	Caffeine (0.1 mM)	39.6	28.5	47.8333	48.6	49.8	45.9	42.3333	32.87	42.5	25.8333	45.75	23.25	40.5	31.7	39.8	14.8	48.2	35.1	37.4	29.6
	Caffeine (10 mM)	31.1429	42.5714	68	42	43	40.3333	45	52.75	42.75	44.8571	54	62.5	44.5	76	48.75	37	59.25	56	65.75	74.5
	S6 Fig F	number of spikes of wild type stimulated by different concentration of caffeine within 1 sec
		silkworm#1	silkworm#2	silkworm#3	silkworm#4	silkworm#5	silkworm#6	silkworm#7	silkworm#8	silkworm#9	silkworm#10	silkworm#11	silkworm#12	silkworm#13	silkworm#14	silkworm#15	silkworm#16	silkworm#17	silkworm#18	silkworm#19	silkworm#20
	KCl (2 mM)	10.25	3.66667	6.5	7	2	8.75	9.5	1.2	2.9	18.6	18.9	12.8	6.6	21	5.5	11.75	8.75	11.75	2.75	8
	Salicin (0.001 mM	20.5	29	28.6667	32	31.3333	25.25	18	20	21	39	28	35	21	32	17	46	30	39	28.9	31.8
	Salicin (0.1 mM)	35	27.6	32.75	44.5	26.1667	38	32	34	38	29.8	38.2	27.2	35.9	40.5	36.8	32.7	29.8	34.2	41.8	33.7
	Salicin (10 mM)	36.1429	56	56.4286	59.1429	26.6667	30.6	51	70.5	31.75	17.25	40	32.75	47	32.6667	44.8333	26.7	35.6	51.4	42.9	45.9
		number of spikes of ΔGR66-2 stimulated by different stimulus solution within 1 sec
		silkworm#1	silkworm#2	silkworm#3	silkworm#4	silkworm#5	silkworm#6	silkworm#7	silkworm#8	silkworm#9	silkworm#10	silkworm#11	silkworm#12	silkworm#13	silkworm#14	silkworm#15	silkworm#16	silkworm#17	silkworm#18	silkworm#19	silkworm#20
	KCl (2 mM)	9.8	1.7	16.6	10	12.6	5.7	8.2	13.3333	19.8	15.6	1.4	9.5	19.6	6	13.25	19.75	17	2.4	25	28
	Salicin (0.001 mM	16.5	17.1667	27.8333	10.5	13	7.75	32.3333	21.6667	19.3333	23	23.1667	60.25	55	65	49.5	26	29.8	31.5	35.8	26.7
	Salicin (0.1 mM)	11.8333	36	14.3333	28	26.8	30.3333	41	40	47	40.25	45	18	40	36	19	45	39.8	28.7	39.7	19.6
	Salicin (10 mM)	41	41	28.25	50.5	33.25	24.25	28.25	36.75	37.75	45.75	25.25	30.5	54	65	32.5	40.5	51.75	40	26.75	25.25
																																												18
